# Supplementary material for: Marine-Derived Natural Product HDYL-GQQ-495 Targets P62 to Inhibit Autophagy
Source: Mar Drugs. 2023 Jan 20;21(2):68. doi: 10.3390/md21020068 (PMC9965018; doi:10.3390/md21020068)
Supplement: Supplementary file 1 [file marinedrugs-21-00068-s001.zip]

Archive with 1 entries (1 files):
- marinedrugs-2159601-supplementary.pdf
